# Supplementary material for: Mucins protect against Streptococcus pneumoniae virulence by suppressing pneumolysin expression
Source: J Clin Invest. 2024 Aug 22;134(19):e182769. doi: 10.1172/JCI182769 (PMC11444151; doi:10.1172/JCI182769)
Supplement: Supporting data values [file jci-134-182769-s039.xlsx]

## Sheet: Fig. 1B
Relative % A549 cell survival
medium alone				Spn supernatant
THY	MS	MUC5AC	MUC5AC glycans	TIGR4 THY	MS pool	MUC5AC	MUC5AC glycans
100	122.884	110.942	95.9191	7.72993	62.3484	95.995	74.1542
100	110.13	108.06	96.586	4.06975	4.29665	113.265	71.3515
100	102.178	103.582	91.3978	34.1729	4.6166	92.47	27.9324
100	85.3717			15.1658	46.5404	84.7332	57.7819
100				45.8716	8.93311	81.679	51.5369
100				6.33357
100				17.2401
100				31.4645
100				15.9685
100				62.7812
100				4.60144
100				23.8719
100				66.7389
100				57.9777
100				53.73
100				52.5982
100				45.3892
100				67.8014
100				3.32826
100				6.94888
100				57.3885
100				21.2199

## Sheet: Fig. 1C
Relative % neutrophil survival
medium alone				Spn supernatant
THY	MS	MUC5AC	MUC5AC glycans	TIGR4 THY	MS pool	MUC5AC	MUC5AC glycans
100	107.729	117.201	113.842	22.271	38.6451	129.291	80.5272
100	100.67	100.436	93.2929	24.4406	38.35	124.34	49.1407
100	102.313	93.2929	117.69	18.7875	46.6336	120.378	52.3796
100	107.858		71.3736	13.0022	43.2637	123.753	105.994
100	103.016		70.8338	14.3359	48.3839	130.305	97.4986
100	92.2646		115.121	49.6088	12.9659	115.622
100	102.194		99.2215	51.7853	4.52722
100	101.444		85.3959	10.0413	72.0336
100	99.0416		87.5183	15.5856	4.78143
100	108.75			28.2567	53.3998
100	113.508			47.8783	40.5701
100				46.45
100				31.2101
100				7.33866
100				61.4328
100				29.3835
100				62.3301
100				3.59708
100				47.0201
100				39.7979
100
100

## Sheet: Fig. 1F
Log2(fold-change) in ply expression in TIGR4 after 5 h growth in THY plus indicated supplement
+ 0.5% MUC2	+ 0.5% MUC5AC	+ 0.5% MUC5B	+ 0.5% CMC	0.1% MS pool	0.1% MUC5AC glycans
-7.09667	-8.82	-0.0133333	-0.466667	0.56	-0.613333
-6.42	-5.905	-0.413333	-0.693333	-0.285	-1.58667
-5.88667	-1.86333	-0.606667	0.996667	0.336667	-1.35667
-6.49	-3.97167	-0.69	-0.936667	-0.423333	-1.00167
-5.60333	-6.245	-0.516667	0.0733333	-0.323333	-1.45
-3.04667	-4.34833	-1.72667	-0.9	0.21	-0.883333
-5.24	-5.36333	-0.99	-0.133333		-0.0466667
-0.66	-5.52333	-1.35167	-0.666667
-1.575	-1.765	-1.825	-0.35
-3.92	-4.43	-2.82	-0.268333
-1.79333	-6.77667	-2.65333	1.04667
	-6.36	-1.825	0.866667
	-3.37167		-0.895
	-6.275		-0.08
			-0.171667

## Sheet: Fig. 1G
Log2(fold-change) in ply expression in indicated strain after 5 h growth in THY + 0.1% MUC5AC
TIGR4	D39V	A66	ATCC 49136	ATCC 49619
-5.36333	-1.79333	-4.96667	-4.04667	-4.07667
-5.52333	-2.83333	-3.66333	-6.33	-4.95667
-1.765	-1.18667	-4.58333	-0.88	-2.81333
-4.43	-0.89	-1.01333	-5.77333	-5.61667
-6.77667	-1.045		-5.05667
-6.36
-3.37167
-4.82
-1.06
-5.18667

## Sheet: Fig. 1H
IL-1β ELISA
R10	R10 + MUC5AC	TIGR4 MOI 0.1	TIGR4 MOI 1	+ MUC5AC MOI 0.1	+ MUC5AC MOI 1	TIGR4Δply MOI 0.1	TIGR4Δply MOI 1
0.150327	10.0196	218.843	146.033	58.3856	69.7582	1.06536	2.50327
-1.22727	83.8052	237.877	223.799	95.6494	162.019	11.5065	17.6234
-1.80519	8.58442	273	310.532	80.6623	107.545	-0.506494	-0.636364
0.466216	15.4662	368.574	327.831	92.8986	118.034	-1.15541	3.50676
-3.70588		194.074	298.39	52.0368	249.022	-1.27941	-0.772059

## Sheet: Fig. 1I
Flow MFI of live GFP+ neutrophils
	TIGR4 MOI 10											TIGR4 + MUC5AC MOI 10											TIGR4∆ply MOI 10											TIGR4 MOI 100											TIGR4 + MUC5AC MOI 100
0h	18301	10350	14782	11306	7051	11102	7030	4922	5697	5200		9304	10319	6987	10225	7051							3146	3263	2871	4214								65864.5	59833	38004	64478	38708.5	46993.5	98670	23140	29501.5	46105.5	30919.5	21061.5	7821	22991	34951	28498.5
1h		11729.5	12771	10736	7314	8727	6243	4937	5891	5137			8861	7449	9768	6319							3175	3343	3253	4318										30846.5	53317.5	32947	36529	80652	17944	20046	50083.5	26358			16525.5	39397	26638.5
2h		6885.5	9107	10445	5296	6455	5248	3521	4253	4075			6821	4878	7051	4631							2951	2443	3005	3253								14801.5		17072	33823	18413.5	26596	56471	9895.5	13036	40515	16235	5021.5		10671	23847	15241
[truncated: 5 more columns]

## Sheet: Fig. 1J
Log CFUs of recovered bacteria from mouse lung
TIGR4	TIGR4 + 0.1% MUC5AC glycans	TIGR4 + 0.1% MUC5AC
5.54654	3.83251	3.22531
5.98227	6.22531	5.07918
5.2833	1.60206	5.07918
6.20412	5.03342	3.20412
5.27416	5.34242	5.07918
4.77815	4.98227	5.07918
3.07918	5.64345	5.07918
6.5611	4.64345	4.77815
5.44716	5.12057	5
6.07918	1.60206	4.60638

## Sheet: Fig. 1K
Log CFUs of recovered bacteria from mouse blood
TIGR4	TIGR4 + 0.1% MUC5AC glycans	TIGR4 + 0.1% MUC5AC
1.60206	1.60206	1.60206
6.77815	7.20412	5.43457
1.60206	1.60206	1.60206
6.51055	6.35025	1.60206
5.85733	1.60206	1.60206
1.60206	6.10721	1.60206
1.60206	6.90309	6.69897
6.52114	1.60206	6.17026
6.49969	1.60206	1.60206
1.60206	1.60206	1.60206

## Sheet: Fig. S1B
Relative % A549 cell survival
medium alone				Spn supernatant
THY	+ CMC	+ MUC2		TIGR4 THY	+ CMC	+ MUC2
100	86.6542	87.8494		7.72993	34.7796	76.1467
100	80.7646	82.5099		4.06975	50.0586	66.7961
100	76.9584	94.8498		34.1729	21.1994	106.891
100	90.8482	89.7292		15.1658	43.2165	109.514
100		94.0528		45.8716		103.377
100		98.2787		6.33357		94.1382
100				17.2401
100				31.4645
100				15.9685
100				62.7812
100				4.60144
100				23.8719
100				66.7389
100				57.9777
100				53.73
100				52.5982
100				45.3892
100				67.8014
100				3.32826
100				6.94888
100				57.3885
100				21.2199

## Sheet: Fig. S1C
Relative % neutrophil survival
medium alone				Spn supernatant
THY	+ CMC	+ MUC2		TIGR4 THY	+ CMC	+ MUC2
100	120.325	108.688		22.271	53.2221	57.5902
100	109.216	111.392		24.4406	9.94956	42.0386
100	108.367	94.381		18.7875	23.6776	50.0102
100	84.7265	109.362		13.0022	36.2779	59.8888
100	104.655	106.271		14.3359	49.5523	113.381
100		112.635		49.6088		72.8713
100		117.675		51.7853		54.7685
100		116.381		10.0413		127.842
100		89.9995		15.5856		103.343
100		111.729		28.2567		111.729
100				47.8783
100				46.45
100				31.2101
100				7.33866
100				61.4328
100				29.3835
100				62.3301
100				3.59708
100				47.0201
100				39.7979
100
100

[truncated: 14 more sheets: Fig. S2A, Fig. S2B, Fig. S2C, Fig. S2D, Fig. S2F, Fig. S2G, Fig. S2H, Fig. S2I, Fig. S3A, Fig. S3B, Fig. S3C, Fig. S4A, Fig. S4B, Fig. S4C]
